# Supplementary material for: Relationship Between Bio-Climatic and Milk Composition Data of Dairy Sheep Farms: Comparison Between THI and Multivariate Weather Index
Source: Animals (Basel). 2025 Feb 13;15(4):533. doi: 10.3390/ani15040533 (PMC11851843; doi:10.3390/ani15040533)
Supplement: Supplementary file 1 [file animals-15-00533-s001.zip]

Archive with 1 entries (1 files):
- animals-3350649-supplementary.pdf
